# Supplementary material for: Genetically Engineered Probiotic Limosilactobacillus reuteri Releasing IL-22 (LR-IL-22) Modifies the Tumor Microenvironment, Enabling Irradiation in Ovarian Cancer
Source: Cancers (Basel). 2024 Jan 23;16(3):474. doi: 10.3390/cancers16030474 (PMC10854600; doi:10.3390/cancers16030474)
Supplement: Supplementary file 1 [file cancers-16-00474-s001.zip]

Archive with 1 entries (1 files):
- cancers-2812287-supplementary.pdf
